# Supplementary material for: Holotomography and Multivariate Analysis Reveal Donor-Specific Responses to Antioxidant Supplementation During Stallion Sperm Cryopreservation
Source: Antioxidants (Basel). 2026 May 18;15(5):642. doi: 10.3390/antiox15050642 (PMC13203914; doi:10.3390/antiox15050642)
Supplement: Supplementary file 1 [file antioxidants-15-00642-s001.zip]

Archive with 1 entries (1 files):
- antioxidants-4291778-supplementary.pdf
